# Supplementary material for: Mutational Signatures and Machine Learning for Risk Stratification of Acute Myeloid Leukaemia Based on Targeted Sequencing Data
Source: Cancers (Basel). 2026 Jun 12;18(12):1925. doi: 10.3390/cancers18121925 (PMC13297301; doi:10.3390/cancers18121925)
Supplement: Supplementary file 1 [file cancers-18-01925-s001.zip]

Archive with 7 entries (6 files):
- Suppl-Information-II- figures and tables.pdf
- supplementary figures 600dpi/
- supplementary figures 600dpi/Suppl-figure 1.jpg
- supplementary figures 600dpi/Suppl-figure 2.jpg
- supplementary figures 600dpi/Suppl-figure 3.jpg
- supplementary figures 600dpi/Suppl-figure 4.jpg
- Suppl-Information-I.pdf
